# Supplementary material for: Geographical Origin Drives Metabolic Divergence in Styphnolobium japonicum cv. Jinhuai: A Widely Targeted Metabolomic Study of Flower Buds from Sichuan and Guangxi, China
Source: Metabolites. 2026 Jul 7;16(7):475. doi: 10.3390/metabo16070475 (PMC13414312; doi:10.3390/metabo16070475)
Supplement: Supplementary file 1 [file metabolites-16-00475-s001.zip]

Archive with 1 entries (1 files):
- metabolites-4298900-supplementary.pdf
